# Supplementary material for: Systematic Data-Driven Modeling of Bimetallic Catalyst Performance for the Hydrogenation of 5-Ethoxymethylfurfural with Variable Selection and Regularization
Source: Ind Eng Chem Res. 2022 Mar 31;61(14):4752–62. doi: 10.1021/acs.iecr.1c03995 (PMC9014324; doi:10.1021/acs.iecr.1c03995)
Supplement: Supplementary file 2 — ie1c03995_si_002.xlsx [file ie1c03995_si_002.xlsx]

## Sheet: Descriptor data
Element	Atomic Number	Atomic Weight (g/mol)	Density (g/cm3)	Melting Point (K)	Boiling Point (K)	Heat of Fusion (kJ/mol)	Heat of Vaporization (kJ/mol)	Speciﬁc Heat Capacity (J/(kg/K))	Thermal Conductivity (W/(mK))	Thermal Expansion (K^-1)	Molar Volume	Brinell Hardness (MPa)	Mohs Hardness	Vickers Hardness (MPa)	Bulk Modulus (GPa)	Shear Modulus (GPa)	Young Modulus (GPa)	Poisson Ratio	Speed of Sound (m/s)	Valence of Ion	Electronegativity	Electron Affinity (kJ/mol)	First Ionization Energy (kJ/mol)	Second Ionization Energy (kJ/mol)	Block	Group	Period	Electrical Conductivity (S/m)	Resistivity (m Ω)	Mass Magnetic Susceptibility (m3/kg)	Molar Magnetic Susceptibility (m3/mol)	Volume Magnetic Susceptibility	Atomic Radius (pm)	Covalent Radius (pm)	Van der Waals Radius (pm)	Crystal Structure	Lattice Angle 1	Lattice Angle 2	Lattice Angle 3	Lattice Constant 1 (pm)	Lattice Constants 2 (pm)	Lattice Constants 3 (pm)	Space Group Number	Neutron Cross Section	Neutron Mass Absorption (m^2/kg)	rAPEX	R(r)APEX	FWHH	SKEW
Au	79	196.967	19.3	1337.33	3129	12.5	330	129.1	320	1.42e-05	1.021e-05	2450	2.5	216	220	27	78	0.44	1740	5	2.54	222.8	890.1	1980	d	11	6	45000000	2.2e-08	-1.78e-09	-3.51e-10	-3.44e-05	174	136	166	Face-centered Cubic	1.5708	1.5708	1.5708	407.82	407.82	407.82	225	98.7	0.017	0.802	0.828	1.091	1.923
Cu	29	63.546	8.96	1357.77	2835	13.1	300	384.4	400	1.65e-05	7.0922e-06	874	3	369	140	48	130	0.34	3570	2	1.9	118.4	745.5	1957.9	d	11	4	59000000	1.7e-08	-1.08e-09	-6.86e-11	-9.63e-06	145	132	140	Face-centered Cubic	1.5708	1.5708	1.5708	361.49	361.49	361.49	225	3.78	0.0021	0.518	0.967	0.893	2.334
Ir	77	192.217	22.56	2739	4701	26	560	131	150	5.4e-06	8.5203e-06	1670	6.5	1760	320	210	528	0.26	4825	6	2.2	151	880	1600	d	9	6	21000000	4.7e-08	1.67e-09	3.21e-10	3.77e-05	180	141	NaN	Face-centered Cubic	1.5708	1.5708	1.5708	383.9	383.9	383.9	225	425	0.081	0.905	0.696	1.274	2.058
Ni	28	58.6934	8.908	1728	3186	17.2	378	445	91	1.34e-05	6.5888e-06	700	4	638	180	76	200	0.31	4970	2	1.91	112	737.1	1753	d	10	4	14000000	7e-08	NaN	NaN	600	149	124	163	Face-centered Cubic	1.5708	1.5708	1.5708	352.4	352.4	352.4	225	4.5	0.0026	0.553	0.822	0.984	2.668
Pd	46	106.42	12.023	1828.05	3236	16.7	380	240	71	1.18e-05	8.8514e-06	37.2	4.75	NaN	180	44	121	0.39	3070	4	2.2	53.7	804.4	1870	d	10	5	10000000	1e-07	6.57e-08	6.992e-09	0.0007899	169	139	163	Face-centered Cubic	1.5708	1.5708	1.5708	389.07	389.07	389.07	225	6.9	0.0023	0.875	0.727	1.272	1.894
Pt	78	195.084	21.45	2041.4	4098	20	490	133	71	8.9e-06	9.0948e-06	392	3.5	549	230	61	168	0.38	2680	6	2.28	205.3	870	1791	d	10	6	9400000	1.1e-07	1.22e-08	2.38e-09	0.0002573	177	136	175	Face-centered Cubic	1.5708	1.5708	1.5708	392.42	392.42	392.42	225	10	0.002	0.836	0.793	1.139	1.925
Rh	45	102.906	12.45	2237	3968	21.7	495	240	150	8e-06	8.2655e-06	1100	6	1246	380	150	275	0.26	4700	6	2.28	109.7	719.7	1740	d	9	5	23000000	4.3e-08	1.36e-08	1.4e-09	0.0001693	173	142	NaN	Face-centered Cubic	1.5708	1.5708	1.5708	380.34	380.34	380.34	225	145	0.063	0.83	0.713	1.241	2.1
Ru	44	101.07	12.37	2607	4423	25.7	580	238	120	6.4e-06	8.1706e-06	2160	6.5	NaN	220	173	447	0.3	5970	6	2.2	101.3	710.2	1620	d	8	5	14000000	7e-08	5.42e-09	5.48e-10	6.7e-05	178	146	NaN	Simple Hexagonal	1.5708	1.5708	2.0944	270.59	270.59	428.15	194	2.6	0.0009	0.876	0.672	1.314	2.108
Bi	83	208.98	9.78	544.4	1837	10.9	160	122	8	1.34e-05	2.1368e-05	94.2	2.25	NaN	31	12	32	0.33	1790	5	2.02	91.2	703	1610	p	15	6	770000	1.3e-06	-1.7e-08	-3.6e-09	-0.00017	143	148	NaN	Base-centered Monoclinic	1.5708	1.92562	1.5708	667.4	611.7	330.4	12	0.034	6e-06	1.354	0.508	1.813	1.847
Cr	24	51.9961	7.19	2180	2944	20.5	339	448	94	4.9e-06	7.2317e-06	1120	8.5	1060	160	115	279	0.21	5940	6	1.66	64.3	652.9	1590.6	d	6	4	7900000	1.3e-07	4.45e-08	2.314e-09	0.0003177	166	139	NaN	Body-centered Cubic	1.5708	1.5708	1.5708	291	291	291	229	3.1	0.0021	0.688	0.69	1.216	2.513
Fe	26	55.845	7.874	1811	3134	13.8	347	449	79	1.18e-05	7.0923e-06	490	4	608	170	82	211	0.29	4910	3	1.83	15.7	762.5	1561.9	d	8	4	10000000	9.7e-08	NaN	NaN	200000	156	132	NaN	Body-centered Cubic	1.5708	1.5708	1.5708	286.65	286.65	286.65	229	2.56	0.0015	0.601	0.73	1.094	2.79
Na	11	22.9898	0.968	370.87	1156	2.6	97.7	1230	140	7e-05	2.375e-05	0.69	0.5	NaN	6.3	3.3	10	0.34	3200	1	0.93	52.8	495.8	4562	s	1	3	21000000	4.7e-08	8.8e-09	2e-10	8.6e-06	180	166	227	Body-centered Cubic	1.5708	1.5708	1.5708	429.06	429.06	429.06	229	0.53	0.0007	2.305	0.237	3.913	2.069
Sn	50	118.71	7.31	505.08	2875	7	290	217	67	2.2e-05	1.6239e-05	51	1.5	NaN	58	18	50	0.36	2500	4	1.96	107.3	708.6	1411.8	p	14	5	9100000	1.1e-07	-3.1e-09	-3.68e-10	-2.27e-05	145	139	217	Centered Tetragonal	1.5708	1.5708	1.5708	583.18	583.18	318.19	141	0.62	0.0002	1.463	0.46	2.001	1.873
W	74	183.84	19.25	3695	5828	35	800	132	170	4.5e-06	9.5501e-06	2570	7.5	3430	310	161	411	0.28	5174	6	2.36	78.6	770	1700	d	6	6	20000000	5e-08	4.59e-09	8.44e-10	8.84e-05	193	162	NaN	Body-centered Cubic	1.5708	1.5708	1.5708	316.52	316.52	316.52	229	18.4	0.0036	1.089	0.568	1.57	2.099
Columns AU-AX	Ras et al. (2012)
Column BI	Vitos et al. (1998)
Cells AG5 and AG12	Schenck (1993)
Cell S13	Cardarelli (2009)
All other values from	Grey et al. (2022)
[truncated: 11 more columns]
